# Supplementary material for: Testing for causality between systematically identified risk factors and glioma: a Mendelian randomization study
Source: BMC Cancer. 2020 Jun 3;20:508. doi: 10.1186/s12885-020-06967-2 (PMC7268455; doi:10.1186/s12885-020-06967-2)
Supplement: Supplementary file 4 — Additional file 4 Additional file, Table 1: Details of instrumented risk factors found from the systematic search of the literature. Additional file, Table 2: Power calculations for each instrumented risk factor. Additional file, Table 3: 25 studies from which the 36 risk factors were evidenced. Additional file, Table 4: Detailed results from sensitivity analyses for each association that met at least the suggestive P value threshold in the IVW analysis. “NA” means there were not enough instruments to conduct this test. “r2” for the Steiger test indicates variance explained and “direction” is given: true, if effect is from exposure to outcome; false, if the effect is from outcome to exposure. Additional file, Table 5: Polygenic Risk Score results for each risk factor and all glioma. Additional file, Table 6: Polygenic Risk Scores for risk factors and glioblastoma. Additional file, Table 7: Polygenic Risk Score results for risk factors and non-glioblastoma (low-grade glioma). [file 12885_2020_6967_MOESM4_ESM.xls]

## Sheet: Table 1
Additional file, Table 1: Details of instrumented risk factors found from the systematic search of the literature.
Risk factor	No of participants or No. cases	No. controls	SD	Units	No. of SNPs by IVW	Pop.	PubMed ID
Alcohol Consumption	112117	-	-	SD proxy	4	EUR	28937693
Allergic disease	180129	180709		SD	87	EUR	29083406
Alzheimer’s	25580	48466	-	Log odds	20	EUR	24162737
Birth weight	142677	-	-	SD	49	EUR	27680694
Body mass index	681275	-	-	Log odds	545	EUR	30124842
Breast Cancer	228951	122977	-	Log odds	150	EUR + EA	29059683
Caffeine consumption	47341	-	-	SD	2	EUR	21490707
Cannabis use	184765	-	-	SD	5	EUR	30150663
Coffee consumption	91462	-	1.88	Cups per day	3	EUR	25288136
Compound smoking index	462690		0.69		117	EUR	doi: https://doi.org/10.1101/381301
Educational attainment (college completion)	280007	-	-	SD (Years)	27	EUR	27225129
Educational attainment (years of education)	293723	-	3.71	Years	49	EUR	27225129
Eosinophil count	173480	-	-	SD	81	EUR	27863252
Epilepsy	10064	30725	-	SD	4	EUR + Asian + African	25087078
Food allergy	497	2387	-	SD	2	EUR	29051540
Height	693529	-	-	Log odds	1388	EUR	30124842
High density lipoprotein cholesterol	188577	-	-	SD	121	EUR	24097068
Hypertension	69395	-	-	SD	10	EUR	21909115
Immunoglobulin E	5209	-	-	Log transformed	3	EUR	22075330
Insulin-like growth factor binding protein-3	18995	-	-	SD	5	EUR	27329260
Insulin-like growth factor-1	30884	-	-	SD	9	EUR	27329260
Iron levels	23986	-	-	SD	2	EUR	25352340
Low density lipoprotein cholesterol	188577	-	-	SD	96	EUR	24097068
Melanoma	6628	287591	-	SD	12	EUR	28212542
Menarche (age at onset)	182416	-	1.43	Years	97	EUR	25231870
Menopause (age at onset)	3493	13598	3.93	Years	4	EUR	23307926
Obesity (early onset)	1509	5380	-	SD	7	EUR	23563609
Rosacea	73265	-	-	SD	5	EUR	29771307
Telomere length	9190	-	-	SD	15	EUR	21573004
Triglycerides	188577	-	-	SD	93	EUR	24097068
Type 1 diabetes	9934	16956	-	SD	3	Caucasian	21980299
Type 2 diabetes	3871	16427	-	Log odds	37	EUR	28869590
Vascular endothelial growth factor levels	16112	-	-	Natural log transformed	7	EUR	26910538
Vitamin A	5006	-	-	Natural log transformed	2	Caucasian	21878437
Vitamin D	39655	-	-	SD	5	EUR	28757204
Vitamin E levels	7781	-	5.06	mg/L	2	EUR	21729881

## Sheet: Table 2
Additional file, Table 2: Power calculations for each instrumented risk factor.
Risk Factor	Variance	Statistical Power	Percentage of variance explained by the SNPs used as Ivs
Alcohol consumption	0	>0.9	0.09
Alzheimer's disease	NA	NA	NA
Allergic disease	0.1	NA	10.03
Birth weight	0.02	0.03	1.96
Body mass index	0.06	>0.9	5.81
Breast cancer	0.43	NA	42.77
Caffeine consumption	0.02	0	1.68
Cannabis use	0.01	NA	1.07
Coffee consumption	0.01	0	0.55
Compound smoking index	0.01	NA	1.09
Educational attainment (college completion)	0.02	0	2.04
Educational attainment (years of education)	0.01	0.95	0.83
Eosinophil count, Basophil count	0.08	0	8.18
Epilepsy	0.03	NA	3.25
Food allergy measurement	0.2	NA	20.12
HDLc	0.08	0.97	7.84
Height	0.22	0	21.81
Hypertension	0.02	0.98	2.39
IgE levels	0.01	0	0.89
IGF1	0.02	0.59	1.54
IGFBP3	0.07	0.01	6.72
Iron	NA	NA	NA
LDLc	0.07	0.03	7.1
Melanoma	0.21	NA	21.05
Menarche (age at onset)	0.03	>0.9	3.18
Menopause (age at onset)	0.01	0	0.66
Obesity (early onset extreme)	0.23	0.32	22.84
Rosacea severity measurement	0.06	0.03	6.16
Telomere length	0.01	1	0.88
Triglycerides	0.07	0.76	6.83
Type 1 diabetes	0.04	NA	3.74
Type 2 diabetes	0.14	NA	13.79
Vascular endothelial growth factor levels	0.25	0.03	25.22
Vitamin A measurement	0	0	0.08
Vitamin D measurement	0.02	0.34	1.67
Vitamin E levels	0	0.03	0.07

## Sheet: Table 3
Additional file, Table 3: 25 studies from which the 36 risk factors were evidenced.
PubMed ID	Risk Factor	Year
30160152	Breast Cancer	2018
24703682	Melanoma	2014
22531415	Alzheimer’s	2012
26818473	Rosacea	2016
26683358	Type 1 diabetes and Type 2 diabetes	2016
29943102	Body mass index and Height	2018
28219020	Birth weight	2017
25135427	Menopause (age at onset) and Menarche (age at onset)	2014
22179083	Hypertension, Cholesterol and Triglycerides	2012
27366088	Smoking	2016
20565525	Cannabis	2010
24473233	Alcohol Consumption	2014
20670977	Educational attainment	2010
23247638	Caffeine consumption	2013
20570910	Vitamin E levels	2010
27845960	Iron levels	2018
26317248	Vitamin D	2015
26516909	Vitamin A	2015
21788435	Insulin-like growth factor-1 and Insulin-like growth factor binding protein-3	2011
24366909	Telomere length	2014
28594935	Vascular endothelial growth factor levels	2017
25170669	Eosinophil count	2014
20722711	Atopy	2011
15767344	Epilepsy	2005
26908595	Food allergy	2016

## Sheet: Table 4
Additional file, Table 4: Detailed results from sensitivity analyses for each association that met at least the suggestive P value threshold in the IVW analysis. "NA" means there were not enough instruments to conduct this test. "r2" for the Steiger test indicates variance explained and "direction" is given: true, if effect is from exposure to outcome; false, if the effect is from outcome to expo…
		MR Egger				WME				MBE				MR Egger Heterogeneity			Radial IVW					Directionality (Steiger) Test
Risk factor	Subtype	Odds ratio	Low CI	Upper CI	P	Odds ratio	Low CI	Upper CI	P	Odds ratio	Low CI	Upper CI	P	Q	Q (df)	Q (P)	Odds ratio	Low CI	Upper CI	P	Outliers	Exposure r2	Outcome r2	Direction	P
Alcohol consumption	All	499.383	0.0542573	4.59631e+06	0.313756	5.31152	1.11842	25.2251	0.0356589	5.23778	0.863561	31.7688	0.169595	0.0514635	2	0.974596	NA	NA	NA	NA	NA	0.00304481	0.00047193	TRUE	0.000708136
Alcohol consumption	GBM	145.773	0.00498195	4.26533e+06	0.442576	7.75157	1.19214	50.4026	0.0320333	5.60687	0.602455	52.1815	0.227071	0.427211	2	0.807667	NA	NA	NA	NA	NA	0.00304481	0.000667019	TRUE	0.00296306
Allergic disease	GBM	0.966554	0.489357	1.90909	0.922194	1.05747	0.798646	1.40018	0.69641	0.941725	0.511525	1.73373	0.847552	185.581	85	1.85906e-09	1.29703	1.0081	1.66878	0.0431	1	0.0339111	0.0174629	TRUE	4.09265e-08
LDLc	NonGBM	0.790693	0.595856	1.04924	0.105752	0.880176	0.619432	1.25068	0.476425	0.956301	0.0809842	11.2925	0.971747	76.7121	78	0.520019	0.82944	0.668924	1.02847	0.0883504	0	0.0700408	0.00722299	TRUE	1.06048e-81
Obesity (early onset extreme)	All	0.879546	0.692041	1.11786	0.313187	1.11426	0.997076	1.24521	0.056347	1.13594	0.950558	1.35746	0.182647	5.19499	4	0.267869	NA	NA	NA	NA	NA	0.255266	0.00121187	TRUE	1.57664e-80
Obesity (early onset extreme)	GBM	0.869532	0.663213	1.14004	0.330176	1.11051	0.976212	1.26329	0.110955	1.12702	0.952072	1.33411	0.186431	2.55731	4	0.634405	NA	NA	NA	NA	NA	0.255266	0.000761776	TRUE	1.01295e-82
Telomere length	All	3.27833	0.0449225	239.244	0.604343	2.31239	1.15238	4.64011	0.0183176	2.12508	1.05674	4.2735	0.0673652	NA	NA	NA	NA	NA	NA	NA	NA	0.00344077	1.06895e-05	TRUE	8.05799e-05
Telomere length	NonGBM	11.2951	0.737375	173.018	0.125191	4.19151	1.73129	10.1478	0.00148977	3.10972	1.28641	7.51731	0.0358502	NA	NA	NA	NA	NA	NA	NA	NA	0.00344077	4.43917e-05	TRUE	0.000214397
Triglycerides	NonGBM	0.644802	0.458119	0.90756	0.0128243	0.678323	0.456253	1.00848	0.0550769	0.554546	0.126259	2.43564	0.435965	77.4944	70	0.252066	0.795588	0.614204	1.03054	0.0832475	0	0.0767977	0.00736795	TRUE	6.89145e-93

## Sheet: Table 5
Additional file, Table 5: Polygenic Risk Score results for each risk factor and all glioma.
Trait	z-score	Effect size	p-value
Alcohol	0.0654859	0.00747135	0.947787
Allergic disease	2.51285	0.166648	0.0119759
Alzheimer’s	0.398168	0.0125958	0.690507
Birth Length	-1.04343	-0.162398	0.296749
Birth weight	-0.163173	-0.0167074	0.870382
Breast cancer	1.1071	0.0362623	0.268253
Coffee consumption	-0.967829	-0.249383	0.33313
Education	-1.23742	-0.204639	0.215933
Epilepsy	0.395216	0.0187988	0.692683
HDLc	-0.361332	-0.0568314	0.717851
Hypertension	1.07827	0.181828	0.280911
IGF1	-0.620479	-0.118164	0.534943
IGFBP3	-0.00717424	-0.0336813	0.994276
Iron levels	-0.0978426	-0.00864577	0.922057
LDLc	0.718294	0.0428548	0.472576
Melanoma	3.07242	0.11445	0.00212327
Menarche	1.60334	0.116117	0.10886
Menopause	0.593809	0.00965282	0.55264
Telomere	1.13834	0.00310822	0.254979
Triglycerides	-1.19285	-0.140137	0.232928
Type 1 diabetes	-0.737145	-0.0219135	0.461034
Type 2 diabetes	-1.64727	-0.0791982	0.0995023
Vitamin A	-1.24016	-4.23387	0.214916
Vitamin D	1.37053	0.372872	0.17052
Vitamin E	0.579565	0.228474	0.562208

## Sheet: Table 6
Additional file, Table 6: Polygenic Risk Scores for risk factors and glioblastoma.
Trait	z-score	Effect size	p-value
Alcohol	0.0130655	-0.0223906	0.989576
Allergic disease	2.45339	0.179186	0.0141518
Alzheimers	-0.0722895	-0.00668896	0.942372
Birth Length	-1.18081	-0.208805	0.23768
Birth weight	0.102297	0.0225276	0.918521
Breast cancer	0.733572	0.023383	0.46321
Coffee consumption	0.249185	0.0503743	0.803217
Education	-1.261	-0.23877	0.207309
Epilepsy	1.84123	0.183475	0.0655878
HDLc	-0.649137	-0.0889325	0.51625
Hypertension	1.29475	0.283918	0.195408
IGF1	-0.366905	-0.0661712	0.71369
IGFBP3	0.567442	0.0456244	0.570414
Iron levels	0.285325	0.0265566	0.775395
LDLc	0.039135	-0.00707272	0.968783
Melanoma	3.02305	0.118163	0.00250245
Menarche	0.983762	0.0833231	0.325233
Menopause	0.248699	0.00163268	0.803594
Telomere Length	1.76344	0.0431498	0.0778261
Triglycerides	-2.06882	-0.255148	0.0385627
Type 1 diabetes	-0.862507	-0.0248664	0.388408
Type 2 diabetes	-1.21341	-0.0600538	0.224974
Vitamin A	-1.19068	-3.24367	0.233778
Vitamin D	1.52379	0.480279	0.127561
Vitamin E	0.89349	0.290991	0.371595

## Sheet: Table 7
Additional file, Table 7: Polygenic Risk Score results for risk factors and non-glioblastoma (low-grade glioma).
Trait	z-score	Effect size	p-value
Alcohol	0.41351	0.343047	0.679233
Allergic disease	1.57873	0.156365	0.114398
Alzheimers	0.433118	0.018221	0.664929
Birth Length	-0.544799	-0.107596	0.585892
Birth weight	-1.25414	-0.239366	0.20979
Breast cancer	1.04214	0.0331382	0.297349
Coffee consumption	-1.92431	-0.74789	0.0543154
Education	-0.948786	-0.210695	0.342729
Epilepsy	-1.62073	-0.226085	0.105075
HDLc	-0.277473	-0.00510164	0.781417
Hypertension	0.790327	0.104347	0.429337
IGF1	-0.113608	-0.162908	0.909548
IGFBP3	-0.321986	-0.162137	0.747463
Iron levels	-0.142043	-0.0132219	0.887046
LDLc	1.16891	0.126244	0.242441
Melanoma	2.42879	0.167314	0.0151494
Menarche	1.78257	0.133398	0.0746562
Menopause	1.03475	0.0260825	0.300788
Telomere Length	0.102143	-0.0379785	0.918643
Triglycerides	0.626222	0.0662154	0.531169
Type 1 diabetes	-0.642558	-0.0398662	0.520511
Type 2 diabetes	-0.905922	-0.0936333	0.364977
Vitamin A	-0.593115	-2.82826	0.553104
Vitamin D	0.403255	0.125953	0.686761
Vitamin E	0.028463	0.235957	0.977293
